# Supplementary material for: Examination of the TIGIT-CD226-CD112-CD155 Immune Checkpoint Network during a Healthy Pregnancy
Source: Int J Mol Sci. 2022 Sep 15;23(18):10776. doi: 10.3390/ijms231810776 (PMC9502426; doi:10.3390/ijms231810776)
Supplement: Supplementary file 1 [file ijms-23-10776-s001.zip]

Archive with 1 entries (1 files):
- ijms-1872941-supplementary.pdf
